# Supplementary material for: Quality of Care in Public County Hospitals: A Cross-Sectional Study for Stroke, Pneumonia, and Heart Failure Care in Eastern China
Source: Int J Environ Res Public Health. 2022 Jul 27;19(15):9144. doi: 10.3390/ijerph19159144 (PMC9332810; doi:10.3390/ijerph19159144)
Supplement: Supplementary file 1 [file ijerph-19-09144-s001.zip]

Archive with 1 entries (1 files):
- ijerph-1810205-supplementary.pdf
